# Supplementary material for: Methylglyoxal-Induced Modifications in Human Triosephosphate Isomerase: Structural and Functional Repercussions of Specific Mutations
Source: Molecules. 2024 Oct 25;29(21):5047. doi: 10.3390/molecules29215047 (PMC11547674; doi:10.3390/molecules29215047)
Supplement: Supplementary file 1 [file molecules-29-05047-s001.zip]

Archive with 1 entries (1 files):
- molecules-3213052-supplementary.pdf
